# Supplementary material for: Myopic shift in female mice after ovariectomy
Source: Sci Rep. 2024 Oct 3;14:22946. doi: 10.1038/s41598-024-74337-0 (PMC11449924; doi:10.1038/s41598-024-74337-0)
Supplement: Supplementary file 1 — Supplementary Material 1 [file 41598_2024_74337_MOESM1_ESM.xlsx]

## Sheet: figure 1
	Figure 1a. Change of refraction (D)
		male						female
	0D	16.19	7.49	3.33	9.06	8.84	5.55	7.1	4.22	4.18	4.36
	-30D	-7.55	-15.56	-14.6	-9.16	-14.6	-15.79	-11.57	-7.44	-5.15	-9.02
	Figure 1b. Change of AL (mm)
		male						female
	0D	0.237	0.217	0.238	0.234	0.231	0.237	0.202	0.247	0.219	0.212
	-30D	0.251	0.25	0.261	0.263	0.256	0.284	0.24	0.264	0.216	0.249

## Sheet: figure 2
	Figure 2a. Body weight (g) OVX v.s. Sham
		Sham					OVX
	4w	11.8	11.6	10.8	11	12	11.9	11.6	11.3	11	11.4
	6w	17.2	16	15.4	16.2	16.9	15.2	17.3	15.4	15.3	16.8
	8w	18.2	17.4	16.6	16.8	18.1	17.1	19.5	17.5	19.5	18.8
	Figure 2b. Change of body weight (g) OVX v.s. Sham
		Sham					OVX
	6w-4w	5.4	4.4	4.6	5.2	4.9	3.3	5.7	4.1	4.3	5.4
	8w-4w	6.4	5.8	5.8	5.8	6.1	5.2	7.9	6.2	8.5	7.4
	Figure 2c. Body weight (g) LIM+OVX v.s. LIM+Sham
		LIM+Sham						LIM+OVX
	3w	10.1	9.1	10.2	9.6	9.3	9.1	10	9.7	10	9.5	10.3	9.8
	4w	12.7	12.5	13.7	12.5	12.9	13.1	13.3	13.9	13.7	13.7	13.6	14.1
	6w	14.9	17.5	17	15.7	16.2	16.6	18.9	17.4	18.7	17.3	19.1	18.9
	8w	15.5	18.2	17.5	16.2	16.9	17.9	19.4	20.9	17.9	22	19.1	18.7
	Figure 2d. Change of body weight (g) LIM+OVX v.s. LIM+Sham
		LIM+Sham						LIM+OVX
	4w-3w	2.6	3.4	3.5	2.9	3.6	4	3.3	4.2	3.7	4.2	3.3	4.3
	6w-4w	2.2	5	3.3	3.2	3.3	3.5	5.6	3.5	5	3.6	5.5	4.8
	8w-4w	2.8	5.7	3.8	3.7	4	4.8	6.1	7	4.2	8.3	5.5	4.6

## Sheet: figure 3
	Figure 3a. Refraction (D)
		Sham										OVX
	4w	1.02	2.17	4.3	2.46	2.21	0.02	2.09	5.55	5.91	6.21	7.25	3.74	3.97	3.43	2.96	7.74	5.07	3.59	6.14	3.01
	6w	3.02	2.18	2.97	3.67	2.36	2.07	6.09	2.9	4.76	5.01	4.04	1.22	2.67	2.47	-1.02	2.59	-2.16	2.84	3.05	0.6
	8w	3	1.95	4.26	0.65	-0.25	4.8	1.62	-5.29	1.94	4.12	-1.75	1.71	-1.05	0.65	4.9	-2.87	-6.11		1.87	-2.66
	Figure 3b. Change of refractuion (D)
		Sham										OVX
	6w-4w	2	0.01	-1.33	1.21	0.15	2.05	4	-2.65	-1.15	-1.2	-3.21	-2.52	-1.3	-0.96	-3.98	-5.15	-7.23	-0.75	-3.09	-2.41
	8w-4w	1.98	-0.22	-0.04	-1.81	-2.46	4.78	-0.47	-10.84	-3.97	-2.09	-9	-2.03	-5.02	-2.78	1.94	-10.61	-11.18		-4.27	-5.67
	Figure 3c. AL (mm)
		Sham										OVX
	4w	3.099	3.091	3.108	3.099	3.099	3.133	3.193	3.074	3.108	3.116	3.108	3.142	3.091	3.125	3.15	3.108	3.099	3.018	3.116	3.159
	6w	3.226	3.209	3.235	3.243	3.243	3.243	3.277	3.201	3.269	3.26	3.26	3.269	3.218	3.252	3.294	3.252	3.209	3.294	3.252	3.303
	8w	3.311	3.317	3.32	3.303	3.302	3.352	3.364	3.303	3.337	3.311	3.311	3.328	3.311	3.337	3.371	3.311	3.311	3.337	3.337	3.362
	Figure 3d. Change of AL (mm)
		Sham										OVX
	6w-4w	0.127	0.118	0.127	0.144	0.144	0.11	0.084	0.127	0.161	0.144	0.152	0.127	0.127	0.127	0.144	0.144	0.11	0.276	0.136	0.144
	8w-4w	0.212	0.226	0.212	0.204	0.203	0.219	0.171	0.229	0.229	0.195	0.203	0.186	0.22	0.212	0.221	0.203	0.212	0.319	0.221	0.203

## Sheet: figure 4
	Figure 4a. Change of refraction (D)
		LIM+Sham						LIM+OVX
	frame	-3.52	1.44	1.1	1.52	-2.08	-1.78	-2.27		0.69	0.22	0.59	-3.73
	-30D	-7.53	-13.26	-6.53	-12.14	-4.18	-4.64	-12		-13.8	-9.53	-15.33	-14.07
	Figure 4b. Change of AL (mm)
		LIM+Sham						LIM+OVX
	frame	0.229	0.229	0.28	0.246	0.233	0.26	0.272		0.229	0.246	0.247	0.28
	-30D	0.229	0.297	0.288	0.255	0.272	0.28	0.289		0.246	0.272	0.272	0.281
	Figure 4c. Change of corneal thickness (mm)
		LIM+Sham						LIM+OVX
	frame	-0.003	0.006	0	-0.001	0	0.008	0.003		0.004	0.004	-0.002	0
	-30D	0.002	-0.002	-0.003	0.002	0.01	0.005	-0.003		-0.002	-0.002	0.002	0
	Figure 4d. Change of anterior chamber depth (mm)
		LIM+Sham						LIM+OVX
	frame	0.048	0.066	0.078	0.072	0.06	0.072	0.072		0.06	0.072	0.078	0.06
	-30D	0.054	0.072	0.078	0.072	0.066	0.072	0.09		0.084	0.084	0.09	0.096
	Figure 4e. Change of lens thickness (mm)
		LIM+Sham						LIM+OVX
	frame	0.272	0.3	0.289	0.283	0.278	0.298	0.283		0.269	0.295	0.278	0.273
	-30D	0.286	0.294	0.306	0.289	0.274	0.3	0.277		0.266	0.295	0.278	0.278
	Figure 4f. Change of vitreous body depth (mm)
		LIM+Sham						LIM+OVX
	frame	-0.102	-0.099	-0.088	-0.079	-0.059	-0.096	-0.068		-0.08	-0.124	-0.085	-0.066
	-30D	-0.102	-0.102	-0.065	-0.065	-0.085	-0.077	-0.051		-0.091	-0.096	-0.074	-0.055
	Figure 4g. Change of choroidal thickness (μm)
		LIM+Sham						LIM+OVX
	frame	0	1.91083	2.86624	0.955414	1.27388	1.59236	1.59236		0.955414	0.955414	0	1.91083
	-30D	-0.31847	0.955414	2.2293	0.955414	0.955414	1.91083	0.636943		1.59236	1.27388	0.955414	2.2293
